# Supplementary material for: Indoor–Outdoor Cats and the “One Health” Perspective: Veterinarian Insight and Influence
Source: Vet Sci. 2024 Jul 23;11(8):330. doi: 10.3390/vetsci11080330 (PMC11359215; doi:10.3390/vetsci11080330)
Supplement: Supplementary file 1 [file vetsci-11-00330-s001.zip]

Archive with 1 entries (1 files):
- vetsci-3076540-supplementary.pdf
